# Supplementary material for: Influence of Ligand Environment Stoichiometry on NIR-Luminescence Efficiency of Sm3+, Pr3+ and Nd3+ Ions Coordination Compounds
Source: Molecules. 2023 Aug 5;28(15):5892. doi: 10.3390/molecules28155892 (PMC10421502; doi:10.3390/molecules28155892)
Supplement: Supplementary file 1 [file molecules-28-05892-s001.zip]

Archive with 1 entries (1 files):
- molecules-2533269-supplementary.pdf
